# Supplementary material for: Expression profiling and transcriptional regulation of the SRS transcription factor gene family of common bean (Phaseolus vulgaris) in symbiosis with Rhizobium etli
Source: PLoS One. 2025 May 2;20(5):e0321784. doi: 10.1371/journal.pone.0321784 (PMC12047762; doi:10.1371/journal.pone.0321784)
Supplement: S1 Table — (XLSX) [file pone.0321784.s003.xlsx]

## Sheet: Sheet1
S1 Table. Protein sequences of SRS-TFs from P.vulgaris (10), L.japonicus (9), M.truncatula (10), G.max (21) and A.thaliana (10), considered in the phylogenetic analysis
Phvul.001G009800/ PvSRS1	MAGFFSLGGRHNKAEQEEDQREDNNTNNTNHNNSQFLFRNVNEEIYNTNKGFEIWPQSSYHHNFTNYYSFGVGPSRRNNANTNNSSSNNVNDDVSVSFSDDSNRFGFTVMRSAGGVGGGGGGGMNCQDCGNQAKKDCSHLRCRTCCKSRGFQCQTHVKSTWVPAAKRRERQQQLATLQQQNQPPQFRGDHSKRHRESIEGAAAGGSLACAPLPITTTGLEVGQFPPELNSPAVFRCVKVSAMDAPDERYAYQTAVNIGGHVFKGILYDQGMDGPYASAGCEGSSGGGGEARALTLMAATTTATTAGNPFDASLYTAPMNAFMAGTQFFPPPRS
Phvul.002G166700/ PvSRS2	MAGIFSLGGRGNNNEEEIPPPPDTLYWYNNKNDDVSSYHHHRGGGGFELWNQQQQQHFMDQGPPQPRPLFHQDLYSALGVGVGPSRPISDDQSSSRSGFMVGGGSGSGSGGISCQDCGNQAKKDCPHMRCRTCCKSRGFDCQTHVKSTWVPASRRRERQQQLSTLQQNIESSGELPKRQRERDHNNPTSSSLACTRLPSNPSSSGLEEVNFPAVVRSSAEFRCVRVSSMDEADEEYAYSTAVNIGGHVFKGILYDYGPEGNRNYMGGNGESSSTGVGGLNLTTGAVVSEPLLDPSSSLYPAPLNTFMPGSGTQFFPHPRS
Phvul.003G258100/ PvSRS3	MANLFSLSGGRGSNNNQQDTTTNNEIPAAETLFWYAKNDDVSSYRGFELWNQQQEQHVMPPHVRPLLQRDLYSSGVGPSRGVSDDHSSSRSAFVAMRAAEGGISCQDCGNQAKKDCPHMRCRTCCKSRGYDCQTHVKSTWVPASKRRERQQQLAVLQEQQQQQRDLSKRPRDPTACTRLPSSEGLEEGHFPSLVSSPAEFRCVRVSCVEDADDRYAYQTAVNIGGHVFKGILYDYGPENSNNNNSNNSNNYMAGETSAGVAGAQPLNLTASGVVSSSGALVDPSSLYSAPVNTFMGGSGTQFFPHTRS
Phvul.005G026300/ PvSRS4	MSMLGLRDLVLIAQTPSLHQHHHHHHHQHQGQQQPISENQTPNLPLPSSAALSVGFGIFPLLTATPCVPHPHQTNEIQECGGGGGGAATTTNYWNLKMCPEVNPPKKGVMNMDDDEDEDDERHHQHKGVMESEENGIYGPDFRVCQDCGNRAKKDCIFRRCRTCCKGRGYDCNTHVKSTWIPSIRRRERDMVVASAAGGGSKRPRAIVGSSQNATATSHSSNSNATTPKSLATISSHQDGRLKESLPGHVRAPAVFKCHRVSAIGNGEDEFAYLATVQISGHVFKGFLYDHGVDGKIGNAVPCVSELQLGNNCSGKNRECSSAIGLPNNTAYPASATSTFLNR
Phvul.006G030400/ PvSRS5	MWPGVSRSFNHNLSPHHDIFVVAPASSFHHHHHNDAVLSDPSNNSSNGTALGVNVFPLLTATPCLTPESEGIMGNINNHRNRIQLWQPQESPQHQHADGVLASNHRGRIQLWQEHDESPPQQQQHPNAHVHEREGSGSGSGTSTCQDCGNQAKKDCSHRRCRTCCKSRGFDCVTHVKSTWVPAARRRERQLMTVTAAVGSSGSTSVTKKPRLVPSQTTTTSHTSTSNNTTTPPRSFDTGSSHQDVSFKESLPCQVRAPAEFKCVRVTAVDDGDDEYAYQAVVKIGGHVFKGFLYDQGVEDKSEYPNLSELHLGGGGNVASGSDGGGRNGVSSSSPMVDPSDVYAASGGVLLGGSSNYGNAIN
Phvul.008G200700/ PvSRS6	MWPGTNRSINYPEMGMFVVAPASSFHHHHHHQQPPPHDPVMADSLNPATALGVGVIPLLATTPCLEPDNFLGNRTRGGGIQFWQDQTPHQSHYMKKQQQQGLLDQSNTSSGNLVQNSGGLTASGTSSGGTTCQDCGNQAKKDCTNRRCRTCCKSRGFDCPTHVKSTWVPAARRRERQLMTTATVAVAGSSGSTSGTKKPRLIASQTTTTSHTSTSNTTPPRSFDTSSSHQDAGFKESLPGQVRAPAVFKCVRVTAVEDGEDEYAYQAVVKIGGHVFKGFLYDQGVENRDVYPNLSELHLGGGSGSGGSGGMGRNGVSSSPMMDPSDVYAASGGGLLGGSSAYGNPMN
Phvul.009G004300/ PvSRS7	MKRGTQGEEEVVSRGSKCQDCGNQAKKECSYSRCRTCCKNKGFKCQTHIRSTWTPVDKRRNTEQPPSPPHNFHGDVPQKHNQINPYSVSGLEMKFPGAANSMAMFRCVQVRSMDDAVNEVAYQTSVNIGGHVFSGILYDQGPEQGYNHKGGSSSGLVDEQQRNNLGLMNNASIHSRDSSGVTIASAGHGEPLFPPPPYPFPLASFRPGMPYFTYPRS
Phvul.009G013700/ PvSRS8	MGKIASETLKIREKKILIYGDETTHPHHITVQHSQLDMARHHGNKASLNSSCAAARGGPQNKEEGEVGKGDSNNNNNGNNLLLFRNEEIYNKGFEIWPESYQPQAAPQNLSNYFAFGVGPSRRNCSEEVSLCVSDESTRFGLTVMRSGGAGSSGINCQDCGNQAKKDCTHLRCRTCCKTRGFPCQTHVKSTWVPAAKRRERQQQLSALQNPQQFRGENIPKRHHRDTQLVSAPQPIAGLQLGQFPPEVSTSAVFRCVRVSAVDASDEQCAYQTSVSIGGHVFKGILYDQGPESSYTSAATEGSSGGDPRQLGLITGAATATTTSGNHPFDPSLYPAPLNAFMSGTQFFHPPRS
Phvul.011G041200/ PvSRS9	MSTMQEQGLETVVKGSKCEECGNQAKKDCAYSRCRTCCKNKGFKCQTHIRSTWIPVDRRRHKVEHQPLTTNLQQGDIPKRHKHNPYSSLEFKFPAVTSSMASFSCVQVRSMDDTVNETAYQTSVNIGGHVFSGFLYDQGPEQSFNAKGDNPFDQQHDLNLRSVSLHTRDGASATMPPLSLTASQEPFFIPHHSFPLASFRPDLTYLSHPKP
Phvul.011G206400/ PvSRS10	MNMLGLRDLVFIAPTASQLHHHQHQHQHQHHHPISAEHHPNLPLPSPASLSVGLGIFPLLTVPHTNDVHDQAQDCANNTTTNHNTNYWNLKMCGVSEVNSTRKGVEDEGRSNKHVMETEESGEFRVCQDCGNRAKRDCSYKRCRTCCKGRGFDCNTHVKSTWVPASLRRSGGNSGSDANGDGDGDGDGGASKRLRTIGSSKNAAATSLSSTSNATPSKSFSLDTSSCQQDAGFKQSLPRHVRAPAVFRCHRVSAIGSGEDEIAYLATVHISGHVFKGFLYDHGADARNDVPSISELQLGNNGSGKSNNNRECSSAIGVPTTAYPASVC
Lj6g3v0959410/ LjSTY1	MEKMMKREQIYQTPSVVATTRRLPSDSGGAFADWSATPPSSSAAATIPGHASDLSLGFNAASAGMWPGASSARPISYSHVASDMVGLRDVFLVAPASSFNHHSESLMPDPHLNSSNNPVTALGVGMIPLLGGGIQLWHDQQQQQQHEQNYLKKHALVEHDNGDGGGGGITALVATSGGGTATCQDCGNQAKKDCGHRRCRSCCKSRGFDCPTHVKSTWVPAARRRERQVMAERAAAAGSSASTSGHAKKPRLVASQTTTTTTTSHTSTSNTTPPRSFETSSSHQGVSFKESLPRQVRAPAVFKCVRVTAVDGGEDEFAYQAMVKIGGHLFKGLLYNQGVENRDGYPDLSELHLGGRNGVSSSSPMMNPSFDVYVASGSGGFLGGSSTYGN
Lj0g3v0059359/ LjSTY2	MAGLFSLGGGGGRGNQEGEHHGGEIPPPETLFWYKPNDDVSSYRGFELWNQHQQQQHQQQQEVVGGAGLRPLYSAVGVGSSSRVVVGSDDQRSSAAAVGFVRASSSGEGGGISCQDCGNQAKKDCPHMRCRTCCKSRGFDCQTHVKSTWVPAAKRRERQQQLNPGFHRTDISKRPRDIITSRNNQQLHSSSGLEHGNFPALVSSPAEFRC VRVSCVDDADDRYAYQTAVNIGGHVFKGILYDYGPDNNNNNTSHDNNMNVHNYMAGDTSPAALAGAQPLN LTAAVTVVSSSGALVDPSSLYPSPVNAFMTGSGTQFFPRTRS
Lj2g3v1728900/ LjSTY3	MAGLFSLGGGGGRGNDAEDQQHHHQQNEIPPPPDSSLFWYSNKNHDDVVSSSYRGFEIWNQQQQHLVPAQPQPRAFFQQADLYTSAAALGVGPSEASRSGKSGGSGGGGGGASCQDCGNQAKKDCPHVRCRTCCKSRGFDCQTHLKSTWVPASKRRERQQQQQQQLVPTRQQRDHGHNVHNPTSSSLACTLLPPNPSHSGGLEEVNFPAVVSTPAEFKCVRVSSVDEADEEYAYSTAVNIGGHVFRGILYDHGPDGNSYTAAGAGSSSSTGGGVVQPLNLISAAGNTTAVGAIVDPSSLYPAPLNAFMPASGTQFFPHPRP
Lj3g3v0766120/ LjSTY4	MSMLGLRDLVFIAPNPSSLHHQHQHQVQPISSDPNSNLNPLPSSASLSVGFGIFPLLTATPCMPQQQHQQHPQNNNNEVQNQECAANNTNTNTNTNTATNYWNLKMCPEVDPDPPKKGAMNNLVDDDENHHNNNNKLVMTTSESEENGVYGPDFRVCQDCGNRAKKDCLFRRCRTCCKGRGYDCNTHVKSTWVPAVRRREREVTVVSGGEGGGGGDGGCSVVKRPKPFSHNATATSHSSKSLANSSCHQDAGFKESLPGHVRAPAVFRCHRVTAIGNGEDEFAYLATVHISGHVFQGFLYDHGVGGKNACVSELQLGKNCSGKNGDSAIGVPHNHAYPASAS
Lj1g3v2140900/ LjSTY5	MAGLFSLGPQNKLEVEKEESSVLWFRNEEIYNNNNKGFEIWPPQQNLLNYNNEEITSLCEAASRRRFGMMMSRRGGGGGGVNCQDCGNQAKKDCAHLRCRTCCKTRGFPCQTHVKSTWIPAAKRRERQLLRGGEDNNVPKRHSSNPPSSTTGLEAGQFPTEVNSTAVFRCVRVSGVECAEERCAYQTCVNIGGHVFKGILYDQGPESSYTTSTVVGEGSSAGGGGAKQLGFVTATNTATTSGNPYFDPSLYPAPLNAFMAGTHFFPPSRS
Lj3g3v3376040/ LjSTY6	MSSMAVFSSVRVRSMDDSVNEMAYQTSVNIGGHRFSGILYDQGPEQQSLNASPLDQHQNLNLTTIHSHDGATMAPPSSSATAAHELFFPQPRSLASFRVDFETKINFEEKLI
Lj2g3v3044220/ LjSTY7	MGMFVVAPASSFHHHHHLQQHHHHIHDNNNSNNPIISDPHSLNPATALGVGVIPLLTAIDNDNATTNMLSRRNQGIQFWQEQQTHHHHQGHYMKNKQGNLLEHNVSSGNLVHLGGGGDATTTGGTTTCQDCGNQAKKDCTNRRCRTCCKSRGFDCPTHVKSTWVPAARRRERQLMTAPGAAAAVAGSSGSTSGTKKPRLVGSQTNTTASHTSTSNTTPPRSFETSSSHQGASFKETMPGQVRAPAVFKCVRVTAVEDGKDEYAYQAVVKIGGHVFKGFLYDQGLENRDVYSNFSELHLGGGSGGVGGTVGGGGRNGASSSSPMMDPSDVYAASGGGLLGGSSYGNPIN
Lj5g3v0155490/ LjSTY8	MAGFFSLGSGSGSGRGSASAQQNKDHEEEQQERDHTNNTLLFRNEEIYNKGFEIWPQSSYHNQQNLTSYYSFGVGPSRRNNNNNNPSSSNVNNDDVSVSFSDESTRFGFTVVRPGGGGGGFGGGASGGMNCQDCGNQAKKDCPHLRCRTCCKSRGFQCQTHVKSTWVPAAKRRERQQQLATLQNQQHSRRHRDGNQDVAAGSLAPVPITSTGLELGQFPPELNSPAVFRCVKVSAMDAQDERYGYQTAVNIGGHVFKGILYDQGQDNAPNYTNAGAGEGSPGGGGASGEGAPPQNLLTATTSGNPFDSSLYPAPLNAFMAGTQFFPPPRS
Lj0g3v0258549/ LjSTY9	MSMLGFRDLVFIAPNPSQAQPFSADHHANLPLPSSSSSAALSVGLGIFPLLTATPCMPQPQPQPQPQSNTNDNVHNHNQDCGNGNNNPSFWNLKMCPPQLNSSDRKAAMIINVEEENGGVYGSDYRVCQDCGNRAKKDCSYKRCRTCCKGRGFDCNTHVRSTWIPLSHRRERHAVADGGSGGDSDGGGASSGAKRPRSSQNAGGATSHSSTATNAAMSRNLSLDTASCHQDAGFKQCLPGNIRAPAEFKCLRVSGIGNGEDEFAYMATVRISGHVFKGFLYDQGVSGRNEMPCVSELQLGNNGSGKSNRECASPIGVPTSVFPASAC
Glyma.01G170700/ GmSRS1	MAGLFSLGGGSSSRGNTQQEEIPPPDTLFWYNNKNDDVSSYHRGGGFELWNQQQLMGQGPPSQQRPLFHQDLYSALGVGPSRPISDDQSSSRSGFMLGSTGGGGGISCQDCGNQAKKDCPHMRCRTCCKSRGFDCQTHVKSTWVPASRRRERLQQFSALQQTLEPPSSGGGDLPKRHRERDHHYHSPLACTRFPSNPLSSGLEEVNFPALVRSDAEFRCVRVSSMDEEAEEEYAYSTAVNIAGHVFKGILYDYGPEGNTNYMAGAGESSSTGVGALNLTTGAIVSEPIVDPSSLYTAPLNTFIPGSGTQFFPHPRS
Glyma.02G051900/ GmSRS2	MAGLFSLGGGGGGGRGNNNNNQSSEIPPAETLFWYSSKNDDVSSFHRGFELWNQQDQHHHHHHHVMHPHARPLLQRDLYSSGVGPSRGGGGVSDDDHSSSRSAALVAMRAAAAAEGGISCQDCGNQAKKDCPHMRCRTCCKSRGYDCQTHVKSTWVPASKRRERQQALAALQQQQQEQQQQQQRDISKRPRDPTSCTRLPSSGLEEEGNFPSVVSSPAEFRCVRVSCVEDADDRYAYQTAVSIGGHVFKGILYDYGPENNNHNNSNNNSNNNYTAGETSASVVAAAQPLNLAAISSAALVDTSSLYSAPVNAFMAGGSVPSYFGWGGSNHAQAYSSFKRKTIRI
Glyma.02G280000/ GmSRS3	MWSTPTRSINYPEMGMFVVAPASSFHPNLHHHHHHHHQPSPNDPAVMVDSLNPATALGVGVIPLLAPTPCHESDNNILGNRTRGGGIQFWQDQQQHNQGNYTKKPQQGLLDHNSNTSSGNLVQNSGGVTASGTSSGGTTCQDCGNQAKKDCTNRRCRTCCKSRGFDCPTHVKSTWVPAARRRERQLMTSATVAPVAGSSGSTSGTKKPRLIASQTTTTSHTSTSNTTPPRSFDTSSSHQDAGFKESLPGQVRAPAVFKCVRVTAVEDGQDEYAYQAVVKIGGHEFKGFLYDQGAENRDVYPNLSELHLGGGNGGSGGAGRNGVSSSSPMMDPNDVYAASGGGLLGGSSAYGNPMN
Glyma.04G009300/ GmSRS4	MQRATQQGISSSRGSKCHDCGNQAKKECSYSRCRTCCKNKGFHCQTHIKSTWTPVDNIRRRHIPQNHNPYSGLELKFPGATNSMAIFRCVKVRSMDDAVYEIAYQTSVNIGGHVFNGLLYDQGPDQSYNNNCKGESSTSLVDQQQNNLGFVNINNGSIQSRDSSGASASATMASVGPEETLLTPSPYPFSLASFRSGMPY
Glyma.04G027400/ GmSRS5	MAGFFSLGGTQNKEEEEVEKGDKNNLLLLRNEEIYNNKGGFEIWPQSSSSYHLSNYFAFGVGPSRRNRSEDVSLCVSEDESTRFGLSVMRTGGSSSSSMSMNCQDCGNQAKKDCAHLRCRTCCKSRGFQCQTHVKSTWVPAAKRRERHQQLAELQLQQQFRGVGDNIPKRHHPDTTTSTQLASAPQPVTGLELGQFPAEVSTSALFRCVRVSAVDASDEQYAYQTSVNIGGHVFKGFLYDQGPESSYTGAAAEGSSGGEPQQLGFITAAATTATTSGNSPFDPSLYPAPLNAFMAGTQFFQPPRS
Glyma.04G136700/ GmSRS6	MSMLGLRDLVLIAQTPSSLHHQHQGQPISENQTHTHTPNLPLPSSAASLSVGFGIFPLLTATPCVPQPHQNNEVQECGGGGANSNTTTTNYWNLKMCQEVNNPPKKGVINVADHDDEKGVMESEENGVYGPDFRVCQDCGNRAKKDCVFRRCRTCCKGRGYDCNTHVKSTWIPSVRRREREITVASGGGVGGNGGCKRPRAVVGSSQNATSHSSNSNATTPKSLATSSFHQDASFKQSLPGHVRAPAVFKCHRVSAIGNGEDEFAYLATVQISGHVFKGFLYDHGVDGKTANVVPCVSELQLGNNCSGKNRECSSAIAIGVANNNAYPASAS
Glyma.06G009200/ GmSRS7	MSLGVKDQMQRVRQGEEEVASGGSKCQDCGNQAKKECSYLRCRTCCKNKGFHCQTHIKSTWTPVDHRRRHFQGQGGDHHIPQNQNQINPYSGLELRFPAATNSMATFRCIHVRSMDDAVNEIAYQTSVNIGGHVFSGLLYDQGPEYQRGHQGESSTGFVDKQQNNNNNNLDSSGASATHQEYPFPLSSFRPGMPYLTYPRS
Glyma.06G027500/ GmSRS8	MAGFFSLGGSQNKEEEEVEKGGDKNNLLLLRNEEIYNSKGGFEIWPQSSSSYHQHQNQAYQNYFAFGVGPSRRNRSEDVSLCVSDHESTRFGLTVMRSGVSSSMSMNCQDCGNQAKKDCSHLRCRTCCKSRGFQCQTHVKSTWVPAAKRRERHQQLAALQQQHQHPKRHHRDTTTTQLASAPQPIIGLELGQFPPEVSTSAVFRCVRVSAVDASDEQCAYQTSVNIGGHVFKGFLYDQGPESSYTTSAAAEGSSGGEPQPLGLITGATTATSGNNPFDPSLYPAPLNAFMAGTQFFQHPRS
Glyma.07G230400/ GmSRS9	MWPGASRSFNYNMAPHHDIFVVAPASSFHHHHDHNDAVLSDPNNGSNNSNNNPGTALGVNVFPLLTATPCLESEGIMGNISHHRNRIQLWEDHESSPPQQQQGHVERDTCGDGGLGGSGTNTCQDCGNQAKKDCSHRRCRTCCKSRGFDCATHVKSTWVPASRRRERQLMTVAAARSSGDTSGAKKPRLVASQTTSHTSTSNNTNTTPPRSFDTGSSHQDVGFKESLPCQVRAPAVFKCVRVTAVDDGGEDEYAYQAVVKIGGHVFKGFLYDQGVEDKEGYPNLSELHLGGGNGVSSSSPMVDPSHDVYAASGGGLLLGGSSNYDPRQCPAIDSHLTLLGW
Glyma.11G072500/ GmSRS10	MAGLFSLGGSRGNTNPQEEIPPPDTLFWCNKNDDVSSYHRGSSGFELWNQQQLQHQQQQLMGHDPPPQPRPLFHQDLYSALGVGPSRPISDDQSSSRSSFLLGASGGGSAGGGISCQDCGNQAKKDCPHMRCRTCCKSRGFDCQTHVKSTWVPASRRRERLQQLSALQQHQQQQQTLEPASSAGGDLPKRHRARDHHHSPLACTRFPSNPSSSGLEEVNFPAVVRSAAEFRCVRVSSMDEEAEEEYAYSTAVNIAGHVFKGILYDYGPEGMNTNYMDAVAAAGESSSTGVGALNLTTGAIVSEPLGVDPSSLYPAPLNSFMPGSGTQFFPHPRS
Glyma.11G113200/ GmSRS11	MEAQVVKGSKCEDCGNQAKKDCEYSRCRTCCKNKAFKCQTHIRSTWIPVDRRRHQKLEHQPLTTNLKADTIPKRHKHNPYSSLEEFKFPAVMSSMALFSCVQVRSMDDTVNEIAYQTSVNIGGHVFSGLLYDQGPQQQSFNVSKGDNNSSIDPFVQQHSLNLRSSASIHTRNGASANMPPLSATASAQEPFFPPPHPFPLASFRPDMRYLSHPKP
Glyma.11G155400/ GmSRS12	MSMLGLRDLVLIAPTPSSLNHHQGQPFSENHTNTHTPNNIPLPSSAASLSVGFGIFPLLTATPCVPQSHHHHHNNEVQELGGGANSNTTTNYWNLKMCQQEVNNPPKKGVINVADHDDEKGIMENEENGVYGPNFRVCQDCGNRAKKDCIFRRCRTCCKGRGYDCNTHVKSTWIPSVRRREREITVASGGGGKRPRGIVGSSQKATVTSHSSNSNATTPRSLATSSFHQDGSLKQSLLGHVRAPAVFKCHRVSAIGNGEDEFAYLATVHISGHVFKGFLYDHGVDGKTANAVVPCVSELQVGNNCSGKNRECSSAIAIGVTNNNAYPASAT
Glyma.12G039100/ GmSRS13	MEAAQEVVVKGSKCQDCGNQAKKDCEYSRCRSCCKNKGFNCQTHIRSTWIPVDRRRHQKLEQQQPLQGDDTPKRHKHNPYSSSLEKFKFPAVMSSMASFSCVQVRSIDGTVNEIAYQATVNIGGHVFSGLLYDQGPEQSFNAKGGNIGPLDQQQNLNLWSVSIHTTRDGASATMPPLSATAAQEPFFPPPHPFPLASFRPDMTYMSHPKP
Glyma.13G197300/ GmSRS14	MNMLGLRDLVFIAPTPSQLHHHQQHQPISAEHHSNLPLPSQASLSVGLGIFPLLTVPHTNDVQVQVQDCANNNNNTNTNYWNLKMCGATEVNSTRKGVMNMEDEGSNKQMMESEEGGGEFRVCQDCGNRAKRDCSFRRCRTCCKGRGFDCSTHVKSTWVPASMRRGGGGDSSGGDGNSDAGASKRLRTLGSSKNVAASATSHSSTSNATPTKSFDTSSCQQDAGFKQSLPRHVRAPAVFRCHRVSAIGSGEDEIVYMATVHISGHVFKGFLYDHGADARNDVPSVSELQLGNNGSGKNNNRECSSAIGVPTSAYPASVC
Glyma.14G034800/ GmSRS15	MWSTQARSINYPEMGMFVVAPASSFHHHHHHQPPQHDPSVMADSLNPATALGVGVGVIPLLAATPCLESDNNILGSRTRGGGGIQLWQDQQQHHQSHYMKKQLQQGLLDHNSNTSSGNLIQNSGEVTASGTSSGGTTCQDCGNQAKKDCTNRRCRTCCKSRGFDCPTHVKSTWVPAARRRERQLMTSATAAVAGSSGSTSGTKKPRLIASQTTTTSHTSTSNTTPPRSFDTSSSHQDAGFKESLPGQVRAPAVFKCVRVTAVEDGQDEYAYQAVVKIGGHVFKGFLYDQGVENRDVYPNLSELHLGGGSGGAGRNGVSSSSPMMDPNDVYAASGGGLLGGSSAYGNPMN
Glyma.14G216400/ GmSRS16	MAGFFSLGAGRQNKAEQEEDQREENVNNAGGNNNSQFLFRNNVSEEIYNKGFEIWPQSSYHHHQNLTNFYSFGVGPSRRNNHNNSSSNNVNDDVSVSFSDESNRFGFTVMSSGGGGGGGMNCQDCGNQAKKDCQHLRCRTCCKSRGFQCQTHVKSTWVPAAKRRERQQQLSALQQQQNQHPQFRGDHSKRHRESIEGAAAGSLACVPVPITTTGLELGQFPPELNSPAVFRCVKVSAMDAPDERYAYQTAVNIGGHVFKGILYDQGMDGPYAGAGCEGSSGVGGEAQPLSLMAAATTTTAATTTSGNPFEASLYTAPMNAYMAGTHFFPPSRS
Glyma.15G235000/ GmSRS17	MNMLGLRDLFLIAPTPSQLHHHQQHQHQNQPISAEHHSNLPLPSQASLSVGLGIFPLLTVPHTNDVHAQVQDCANNNTNNTNTNYWNLKMCGPTEVNSTRKGVMNMEDEGSNKQMMESEESGGEFRVCQDCGNRAKRDCSFRRCRTCCKGRGFDCSTHVKSTWVPVSHRRGGSNSGGDHYDDDDGNASKRLRTLGSSKNVAATSHSSTSNATPTKSFDTSSCQQDAGFKQSLPRHVRAPAVFRCHRVSAIGSGEDEIAYMATVHISGHVFKGFLYDHGADTRNDVPSVSELQLGNNGSGKNTNRECSSAIGVPTSAYPASVC
Glyma.16G132100/ GmSRS18	MAGLFSLGGGGRGGDNQEENNNQSSEIPPAETLFWYSKNDDVSSYHRGFELWNQHQEHQHHHHAMHHPHARPLLQRDLYSSGVGPSRGGISDDHSSSRSAAFVAMRAAGAEGGGISCQDCGNQAKKDCPHMRCRTCCKSRGYDCQTHVKSTWVPASKRRERQQQLMALHQQQQEQQQQRDISKRPRDSRLSSSGLEEEGHFPSVVSSPAEFRCVRVSCVEDSDDRYAYQTAVSIGGHVFKGILYDYGPENSNNNNSNNNSNNYMAGETSAVAATAQPLNLAAAASSAALIDPSSLYSAPANAFMAGSGTQFFPHTRS
Glyma.17G150800/ GmSRS19	MATPNNNNNNPNIINNNNIATAKPGTLGVGVGAVPTPPKSQRGHNKPKCKQCGNVARSRCPYECCKSCCSRNQNPCHIHVLKANSTFPDKAPSSGASPLDQQSLDPPQSTSAGRVASLRQLSNSFAQFNNLHLSLRSKKPLTRKDAAAINEWRFAKIKEYKERNVEVENEAFDRYMQNVDLLEEVLAVKSLDENVPSALESNPTTMESNEAMIPGLKLQLRSNSMRSDGLRMRIQQIVDEGLKKLKKSAVDGDINESIDDESNKASERGKGIERLSAISDLMEKINKARTEEDLKPCLEMKTQLFNLDEGASVKDLQDNEMHENETVVTDVVPAEGLDYSLPKFVTTTEIDLETLNTIDKHFSTQDIEQL
Glyma.17G255000/ GmSRS20	MAGFFSLGRQNKAEEQEEDQREDNCQFLFRNNVNEEIYNKGFEIWPQSSYHHHHQNLTNFYSFGVGPSRRNNNNSSSNNNVNDEVSVSFSDESNRFGFTVMRSGGGGVGGGGMNCQDCGNQAKKDCQHLRCRTCCKSRGFQCQTHVKSTWVPAAKRRERQQQLSALQHQQQNQQPQFRGDHSKRHRENIEGAAAGSLACVPVPITTTGLELGQFPPELNSPAVFRCVKVSAMDAPDERYAYQTAVNIGGHVFKGILYDQGTDGPYAGAGCEGSSGGGGEAQPLSLMAAATTTTAATTSGNPFEASLYTAPMNAYMAGTHFFPPPRS
Glyma.20G037100/ GmSRS21	MWPGVSRSFNYNLAPHHDIFVVAPASSFYHHHNDVVLSDPNNNNGSNNSNNPATAHGVNVFPLLTATPCLESEGIMGNISHHRNRIQLWQEHESSPPQQQQGHMERDTCGDGGGTSTCQDCGNQAKKDCSHRRCRTCCKSRGFDCSTHVKSTWVPASRRRERQLKGVAAAGAAVGSNGATSGAKKPRLVASQTTSHTSTSNNTTPPRSFDTGCSPQDVGFKESLPSQVRAPAVFKCVRVTSVDDGGEDEYAYQAVVKIGGHVFKGFLYDQGVEDKEGYPNLSELHLSGGGGGNVTSGSDGGRNGISSSSPMVDRSHDVYAASGGGLLLGGSSNYGNHPIN
AT5G12330/ LRP1	MYIGALCSVATTRRHNLPTSDSGAFTDWAATTTTPSRATEDLSLGFNAGSSVIHGGLGSASVAAGVPSWPPGSSVRYGLPSSAAATEMGMVGLRDVFLVAPAYHHQNAGVISGSDHMNSNAAAAAALGVGVIPLLTAGTPQQNVEDSDINFLGNNRRWQNNNNNHETQYLHFKSTNQTTVGTSSNNSGSGSGASGTATCQDCGNQAKKECKQRRCRTCCKSRGFDCSTHVKSTWVSAARRRERQVMPTGANPTAGSSLSTSSGTKKPRIVGSQQQQQQQATSHTSTSNTPPQSFETSSSRQDGGGSREAWPGQVRAAAVFKCVRVTAVEDGDDEYAYQAVVKIGGHVFKGFLYDQGLEPKEGFPSMSDLHLGGSANNHNGVSASAPILDPPNVVYGGGG…
AT5G66350/ SHI	MAGFFSLGHGGGGNTPDNHRTNTNNPSSSGTESWLWCRNPNSNADGGEAGPSYKGTLELWQHPNNQEIIFQQQQQQQQRLDLYTSAAGLGVGPSNRSLIETSGGALMMMRSGSGSGGPSCQDCGNQSKKDCSHMRCRTCCKSRGLDCPTHVKSTWVPAAKRRERQQQLSTGQQPQQLGGSVPKRQRERIPARSTSMAYTRIPSNNTSGLEVGNFPPEVSSSAVFRCVRVSSVDDEEEEYAYKTAVSIGGHVFKGVLYDQGPAERSSSGGGSQPLNLITAGPSASSSSPNVSCNNGVVGSTSDHYIDPASLNYPTPINTFMTGTHFFSNSRS
AT3G51060/ STY1	MAGFFSLDGGGGGGGGGGNNQEDHRSNTNPPPPVSEAWLWYRNPNVNANANTNVNANAPSSSNAALGTLELWQNHNQQEIMFQHQQHQQRLDLYSSAAGLGVGPSNHNQFDISGETSTAGAGRAAAMMMIRSGGSGGGSGGVSCQDCGNQAKKDCSHMRCRTCCKSRGFECSTHVRSTWVPAAKRRERQQQLATVQPQTQLPRGESVPKRHRENLPATSSSLVCTRIPSHSGLEVGNFPAEVSSSAVFRCVRVSSVEDGEEEFAYQTAVSIGGHIFKGILYDLGPGSSGGGGYNVVAAGESSSGGGGAQQLNLITAGSVTVATASSSTPNLGGIGSSSAAAATYIDPAALYPTPINTFMAGTQFFPNPRS
AT4G36260/ STY2	MAGIFSLGGNNNNNGDEEEENQQQQKTNWVWYRSNANTNNINPSSSQQVWQIPPEQMLMHHHSHPQQQSLDLYPGHQIDVSDLATSSRSITISCRDCGNQAKKDCTHMRCRTCCKSRGFDCSTHVRSTWIPVARRRERQQQLHMSTSGGGGGSGSGGAGGGGSSIPKRHRDPTLPGTSSSSRLPSHSAGLEMGEASFPGEVSSDALFRCVKMSGVDDGGDGQYAYQTTVNIGGHLFKGILYDQGPESSYMSGGSGGSDHQSSSAGGGGGGHPFNPPVVTDGGGGVSSAMFVDPNSGGYYSSNMTTSVFMPPGTQFYQNPPRS
AT2G21400/ SRS3	MMMIMGRKCEDCGNQAKKDCVYMRCRTCCKSKAFHCQTHIKSTWVPAYRRSHHKHQSQPLSTSIPKGVQIHTTPGHFPAELSSLADFRCVKVSSIDDGKEQYAYQTTVNIGGHVFRGILHDQGLHKVMVDHHYNKNSNNHQELLTPSTSSCPLKITSPFTDFMFGTRFSSVLRR
AT2G18120/ SRS4	MSNFEMAGTGSSRNNEEDNQQNTNWVWYKHTNNNLSTSHNNQIWQQPSLDLYPGQIDVCDMTTSSRSLTISCQECGNQAKKGCTHGRCRTCCKSNGLHCPTHVRSTWIPIAKRRERQQQLQTPTSNPTGGSGRVGKYRDINQHATLDSSGLEMGETRFPDEVSSDALFRCVRMSGTDDGEGQYAYQTTVGIAGHLFKGILYNQGPENKSMRSTQFYENPPRS
AT1G75520/ SRS5	MAGFFYLGGRDNNSNNNKQDHHQVDKDHHHQDKSNYLYLYKDEIYNNNKGFEIWPPQYFQQQEHQQQQQQQQHASAPANFYSFGMVPSGSSSNNNNNRSRSLYFNVVSDHEPGGFTVTRQGGMNCQDCGNQAKKDCPHMRCRTCCKSRGFHCQTHVKSTWVPAAKRRERLAQLASLQHHSASSRETQNAKRLREASGGDNNDDKDHSGGGGSALANTRVVNANSNSGLEVSQHLPPEVNSPAIFRCVRVSSIEEDEDDQAYAYQTAVNIGGHIFKGILYDQGPEHQDNHHLNLLASTATTTNVEETATKTVTGNNNNGLMLDPSSLYPAQLNSFIAGTPFFTPPRS
AT3G54430/ SRS6	MLGLRNIILLSPPPTQITRPSLPPVNFAAVEDNNTVGEKVCRDCGNRAKKECLFERCRTCCKSRGYNCVTHVKSTWIPSSATRSSSSPSERKKKLKIDKQSSPNVSLLPTTTSRQERGFREGLPGKIEAPAVFKRTRVTAISNNEQAEIGYQATVTISGHIFKGFLHYYGVDHNKAFPCLSQK
AT1G19790/ SRS7	MAGLFYLGGRDHNKQDHHQEKDHNEDKSNNYLYLYKDEIYNNNKGFEIFPPQYFQQQQQQNHAAAPTNLYSFGMVPSGGNINNNRSTNRSLYFNVVSDHEPVRSSTGGFTVTRQGNMNCQDCGNQAKKDCPHMRCRTCCKSRGFDCQTHVKSTWVSAAKRRERQAQLAVLPAKRIRDANSRGGGDDDDDDKEDEKNDSCGGGSALACTRVVNASSSGLETSHLPPEISSPAVFRCMRVSSIDDEDEEYAYQTAVSIGGHVFKGILYDQGPSSDHHRYSSSLNGETSHQHHLNLMDSTPSAATTNAVTAVNTNNGSIDPSSLYTAVATPFNAFVAGGTPFFASSRC
AT5G33210/ SRS8	MDMNMEKIFEDSVPCRVRAKRGCATHPRSIAERAAMMMIRSGGSGGSGGVSCQDFGNQAKKDCSHMRCRTCCKSRGFECSTHVRSTWVPATKRRERQQQLATVQPQTQLPRGESVPKRHRENLPATSSSLVCTRIPFHSGICHCNVKYLFMCIYICLLLYGREIYNEMQAAFL
Medtr5g089750	MTEEENVEKAKLTVVVVATITAPTATATATATAAEAETTRNPSENNNTRIIRFTFVATTRRLPSDSGAFADWAPTNSSTTLRAAAAPEDLSLGFNAAPTAGNAGPSTGPTTGLYNSSRSINYGPEMGMFVVAPSSFHHHHHNNNHHEALMSDPHSLNPATALGVGVIPLLTASPCLENENMLNSRRNQQGIQFWHEQHHQQQQQQSPHSHYLKKQQGFLDHHNTSPTNLVHGGGLTASGTSSGGGTTTCQDCGNQAKKDCSNRRCRTCCKSRGFDCPTHVKSTWVPAARRRERLSSTATTTVVAGGGSSGSTSGAKKPRLIASQTTSHTSTSNTTPPRSFDTTSSHQDAGFKDSMPGQVRAPAVFKCVRVTSVDDGKDEYAYQAVVKIGGHVFKGFLYD…
Medtr3g014660	MSMLGLRDLVLIAPSPSSLQHHHQQNQNQNQNQNQPISHDHNSNHSLPSSASLSVGFGIFPLLTATPCMPQQQSQNNEVQENPSNNNNFWNLRMCPEVVNLPKKGVITEEENHGKIAMMESEENGVYGSEYRVCQDCGNRAKKDCVFRRCRTCCKGRGYDCSTHLKSTWIPSTRRREREVEMFAGGGDGEGCSGVKRQKGLLGSSQNAAATSHSSNSNGTTPKSFATSSCHQDAGFKEGLPGHVNAPAVFRCHRVTAIGNGEDEFAYLATVHISGHVFKGFLYDHGVDGKNPMPCVSELQLGNNCSGKNGECSSAIGVPNNNAYPASAS
Medtr8g039110	MNMLGLRDLVLIAQTPSSLHNQQNQTISSDHNPNLPLPSSSALSVGLGIFPLLTTTHPHHQNPNNNNNNDNIHQDSNFWNLKMCQPQQVMMMNSSRKRVEEEDDDVRNKNLMMGCEENGEFRVCQDCGNRAKKDCSYKRCRTCCKGRGFDCSTHVKSTWIPASMRRDRSMVVAEGGDSDGGASSGTKRQKILMTSSQNNVAANSHSSSSNAATRTRSLSLDITSSCHQDPGFKQTLPRYVRAPAVFKCHRVSAIGNGEDELAYLATVNISGHVFKGFLYDQGVDDKNETMPCVSELQLGSNGSGKSNRECSSSAIEVPTSAYPASAC
Medtr8g076620	MAGLFSLGGGGRGNQGEESQQQGHIPPQETLFWYNKNDDVSSYRGNLELWNQHQQHQQHQQQDDMHAARPFFPRDLYGPGVGLGVGPSRVSSDDHEHQSSSRSAAFTMAMRSSSSAEGISCQDCGNQAKKDCPHMRCRTCCKSRGFQCQTHVKSTWVPASRRRERQQQLSSSPLQRDISKRPRDGSNALVSTRNFHTGLEEANFPAVVSSPAEFRCVRVSSIDDADDRYAYQTAVNIGGHLFKGILYDFGPESSTNNSNNNSNYNNSNYMIGETSGGGGVGVAQPLNLIADSDTTVVASSGALVDPSSLYSAPINAFMTASGTQFFPRPRS
Medtr5g021130	MAGLFSLGRTEEENQQNNNPTTEFWYNKNDDSVVSNNSYRGFEIWNQHQQQQLFSLQQPQQQDLYSSGVVLGVGPTNRVCSSDENRSTVFIGSGSGSISCQDCGNQAKKDCPHMRCRTCCKSRGFDCQTHVKSTWVPAARRRERQQQQQQQQLSAPKSFQQHGDIVPQNRHRDLNNNNSSLACTRLPTNRSLTLPSAGLLDEMNFPAVVNSPAEFRCVRVSSVDENEEEYAYSTAVNIGGHVFRGILYDYGPDHGSNSYNMAAGNASNSSGTALEGVVEPLNLISGVPASGVGEIVDPSSLYPAPLNTFMPSSGTQFFPHPRS
Medtr3g112510	MAGLFCLGRKEGQKEDKLDYYSNKELLLRNEEIYNNKGLEIWPQQSLNIYNAFGVGHSSSSSSRNSSFDECERRFGIMRRSGGMNCQDCGNQAKKDCIHLRCRTCCKSRGFQCQTHVKSTWVPAAKRRERQQHLSALPFRRRDHVDNYKRHTEINQGATSLPFPQPPIPTTGLELGQFPPEVSSPGVTFRCVRVSSLDGPDHEQCAYQTAVNIGGHVFKGILYDQGPPNLYTSIAPIEGSSGGGHHQPQQLDFMAATATTATTSGIHFDPSLYSAPLNAFMAAGTQFFQPQHPN
Medtr4g071110	MHSTQLGEEEVLKGPKCQDCGNQAKKDCAYSRCRSCCKNKGFNCHTHIRSTWIPADRRRHRMDHPSDQHHLHEHKRHKQINTISSSDEFKFPAVTSSMTTLTCVQVRSMDETVNETAYQTSVEIGGHVFSGILYDQGPDEQSFNNIHPLDQQQNLNLFSSNVIHTGDDGASASATIAATASHRRLLYPPPHPLPSFRPVGRRYLWQCVWEVAIIVFHACLLSYAPKPKVRKWYRLSRSFVNECIFSNSDLFATTLIEYIKVALR
Medtr0363s0040	MNMLGLRDLVLIAQTPSSLHNQQNQTISSDHNPNLPLPSSSALSVGLGIFPLLTTTHPHHQNPNNNNNNDNIHQDSNFWNLKMCQPQQVMMMNSSRKRVEEEDDDVRNKNLMMGCEENGEFRVCQDCGNRAKKDCSYKRCRTCCKGRGFDCSTHVKSTWIPASMRRDRSMVVAEGGDSDGGASSGTKRQKILMTSSQNNVAANSHSSSSNAATRTRIYYSSANSSLLPLRVHVRSYKIWQKNLQI
Medtr1g023230	MAGFFSLSSGRGKEEAREQEENNNNSGNNNNQFVFRNEEIYNKGFEIWPQQHQQSSFHHHQQQHQQNINNFYSFGVGSSRRNDDNNNNNDNVSVSFSDESTRFGLTVMRSSSGGLGGGGMNCQDCGNQAKKDCPHLRCRTCCKSRGFQCQTHVKSTWVPAAKRRERQQQLTSLQQQNQQQQQQFHSSRRHRENQNDPSGASGSLTCTPVPITTTGLELGNFPPELNSPGGVPVCKSECNGCTRRTLCLSNCC
Medtr0105s0070	MAFPISHLFTLTLTPAVGFPPGSDPSAPITVITTKLFPVSLLTDCGNQAKKDCAYSRCRSCCKNKDFNCHTHIKTSEALGFLLIEN
