# Supplementary material for: Expression profiling and transcriptional regulation of the SRS transcription factor gene family of common bean (Phaseolus vulgaris) in symbiosis with Rhizobium etli
Source: PLoS One. 2025 May 2;20(5):e0321784. doi: 10.1371/journal.pone.0321784 (PMC12047762; doi:10.1371/journal.pone.0321784)
Supplement: S3 Table — (XLSX) [file pone.0321784.s005.xlsx]

## Sheet: Fig 2
Expression levels of each PvSRS (represented in Fig 2)								t-Test
PvSRS1	Inoculated Roots			Nodules
Uninoculated	0.0402774	0.0199339	0.0382254
10 dpi	0.0926875	0.0354023	0.0461238	0.0518654	0.0617815	0.0567184		0.946052
15 dpi	0.118828	0.0435796	0.0485628	0.0127191	0.0127589	0.0133303		0.0774908
22 dpi	0.045774	0.0417387	0.0527839	0.107409	0.153669	0.125583		0.00404116
35 dpi	0.0237534	0.0283323	0.0440729	0.0790356	0.0392216	0.106628		0.104581
PvSRS2
Uninoculated	0.0147938	0.0138869	0.0176532
10 dpi	0.0453146	0.0257647	0.0321142	0.24304	0.209659	0.188621		0.000441683
15 dpi	0.131504	0.0593606	0.0551468	0.0856672	0.0692567	0.0776744		0.867951
22 dpi	0.0382531	0.0296378	0.0385157	0.218535	0.272108	0.188112		0.00151852
35 dpi	0.0103732	0.0280762	0.0272941	0.127723	0.0586914	0.126386		0.0248362
PvSRS3
Uninoculated	0.00822327	0.0042231	0.00819822
10 dpi	0.0202143	0.0100036	0.0115538	0.100328	0.0857999	0.0785421		0.000484064
15 dpi	0.0428162	0.0169083	0.0163122	0.054108	0.0536844	0.0571484		0.028155
22 dpi	0.0154256	0.0163732	0.0167038	0.0920996	0.136139	0.145588		0.00276534
35 dpi	0.00611314	0.00639824	0.00851212	0.0841815	0.0326968	0.0654964		0.0233803
PvSRS4
Uninoculated	0.0235328	0.0155835	0.0217299
10 dpi	0.544091	0.324184	0.449255	0.200013	0.206866	0.181232		0.0192566
15 dpi	0.712124	0.242062	0.280184	0.200013	0.206866	0.181232		0.226672
22 dpi	0.211631	0.248778	0.225487	0.200013	0.206866	0.181232		0.0700134
35 dpi	0.22313	0.228448	0.23409	0.385231	0.115246	0.250566		0.793809
PvSRS5
Uninoculated	0.0766931	0.049083	0.0632069
10 dpi	0.0862605	0.0582171	0.0665234	0.305224	0.239321	0.260618		0.000720808
15 dpi	0.142181	0.0737608	0.063896	0.166015	0.161119	0.160246		0.0486657
22 dpi	0.053431	0.067692	0.0726253	0.538834	0.847582	0.807965		0.00235957
35 dpi	0.111723	0.118722	0.168472	0.899423	0.27018	0.679142		0.0594634
PvSRS6
Uninoculated	0.0108024	0.00502562	0.0109061
10 dpi	0.219565	0.116341	0.154991	0.34563	0.289221	0.346736		0.0100707
15 dpi	0.256957	0.101458	0.103474	0.740174	0.871666	0.837817		0.000517257
22 dpi	0.071581	0.0734308	0.0848711	0.0586404	0.088052	0.0884643		0.877609
35 dpi	0.217069	0.216478	0.328186	0.194036	0.0626146	0.137971		0.0828697
PvSRS7
Uninoculated	0.182906	0.115246	0.250566
10 dpi	0.0934001	0.0524773	0.0542383	0.024731	0.0202732	0.0201981		0.0286797
15 dpi	0.0552368	0.0275644	0.0200945	0.0112634	0.0159965	0.0140008		0.129274
22 dpi	0.0085487	0.00952761	0.00886181	0.00666994	0.0087055	0.0076875		0.119748
35 dpi	0.0209777	0.015745	0.015781	0.0125872	0.00407133	0.0102106		0.049897
PvSRS8
Uninoculated	0.185309	0.177725	0.192893
10 dpi	0.0227647	0.0115801	0.0180327	0.0516349	0.0415753	0.0576858		0.00452643
15 dpi	0.0641047	0.0297875	0.0257175	0.0452547	0.0456038	0.0344741		0.887963
22 dpi	0.0260887	0.0243283	0.0260733	0.0987202	0.138145	0.134394		0.00144867
35 dpi	0.0177785	0.0188903	0.021518	0.0682322	0.0306981	0.0619301		0.0425637
PvSRS9
Uninoculated	0.63527	0.664604	0.693937
10 dpi	0.0573075	0.0279121	0.0479377	0.0171439	0.0184079	0.0210069		0.043239
15 dpi	0.0937622	0.0332742	0.0285819	0.0254778	0.0216911	0.0184518		0.227908
22 dpi	0.0442577	0.0574193	0.0424399	0.0410447	0.0462389	0.0439586		0.43512
35 dpi	0.078029	0.0899982	0.0548442	0.0484535	0.0109501	0.0315178		0.0424562
PvSRS10
Uninoculated	0.0443642	0.0280957	0.0488643
10 dpi	0.348932	0.172598	0.231945	1.5231	1.5649	1.36062		0.000109206
15 dpi	0.90554	0.202178	0.288751	1.19097	1.1395	1.21511		0.0323183
22 dpi	0.506197	0.490893	0.484751	3.33512	4.68841	4.5631		0.0010168
35 dpi	0.405846	0.438543	0.488044	2.4001	0.840833	2.25779		0.0494657

## Sheet: Fig 4
Expression level of PvSRS genes in transgenic nodules at 22 dpi (represented in Fig 4)											t-Test
	RNAi			EV			OE				RNAi vs. EV	EV vs. OE
PvSRS1	0.062	0.067	0.058	0.108	0.127	0.115	0.424	0.418	0.323		0.000893863	0.00121197
PvSRS2	0.14	0.145	0.135	0.238	0.246	0.242	0.599	0.561	0.471		1.02632e-05	0.00136644
PvSRS3	0.041	0.047	0.044	0.053	0.051	0.055	0.117	0.12	0.123		0.0124135	5.55529e-06
PvSRS4	0.183	0.158	0.136	0.266	0.288	0.277	0.746	0.695	0.645		0.00140725	0.000150205
PvSRS5	0.072	0.078	0.085	0.313	0.274	0.235	0.689	0.681	0.673		0.00101749	5.97601e-05
PvSRS6	0.134	0.139	0.136	0.137	0.133	0.14	0.563	0.547	0.532		0.900148	1.49143e-06
PvSRS7	0.063	0.043	0.052	0.074	0.068	0.054	0.2	0.178	0.223		0.200801	0.000698052
PvSRS8	0.089	0.097	0.08	0.097	0.095	0.098	0.369	0.245	0.302		0.184074	0.00433632
PvSRS9	0.099	0.087	0.077	0.101	0.109	0.105	0.189	0.188	0.193		0.0625151	6.70846e-06
PvSRS10	0.138	0.131	0.125	0.324	0.445	0.489	1.279	1.132	1.179		0.0043361	0.000291568
