# Supplementary material for: Expression profiling and transcriptional regulation of the SRS transcription factor gene family of common bean (Phaseolus vulgaris) in symbiosis with Rhizobium etli
Source: PLoS One. 2025 May 2;20(5):e0321784. doi: 10.1371/journal.pone.0321784 (PMC12047762; doi:10.1371/journal.pone.0321784)
Supplement: S4 Table — (XLSX) [file pone.0321784.s006.xlsx]

## Sheet: S4 Table
	S4 Table. cis-regulatory elements for AGL and NFY transcription factors binding statistically overrepresented within the 4-kb upstream promoter regions of each PvSRS gene.
	Gene	Motif	Sequence	Position	Raw Score	Raw score
	PvSRS1
		MA0060.1 NFYA	accaaccaataacact	3434 - 3449		7.39
		MA0554.1 SOC1	attttcttcatttgg	1277 - 1291		9.42
		MA0554.2 SOC1	tttcttcatttgg	1279 - 1291		9.45
		MA1199.1 AGL16	tttcttcatttggtt	1279 - 1293		8.65
		MA0005.1 AG	cctaaagaagt	1492 - 1502		6.24
		MA0555.2 SVP	attccaaacacagaac	3211 - 3226		6.53
	PvSRS2
		MA0060.4 NFYA	tcaatcag	1292 - 1299		6.1
		MA0060.4 NFYA	ccagtcac	1737 - 1744		6.97
		MA2177.1 nfya-1	caacaatcag	3354 - 3363		6.31
		MA0060.2 NFYA	agcgagttgtttggttga	3920 - 3937		8.3
		MA0554.1 SOC1	attttccaattttga	481 - 495		8.1
		MA0005.2 AG	ttttccaattttgaaagc	482 - 499		6.02
		MA0005.3 AG	tttccaattttgaaag	483 - 498		6.14
		MA0554.2 SOC1	tttccaattttga	483 - 495		8.05
	PvSRS3
		MA0060.1 NFYA	cataaccaatgagata	701 - 716		8.47
		MA2177.1 nfya-1	aaccaatgag	704 - 713		8.68
		MA0060.3 NFYA	aaccaatgaga	704 - 714		8.34
		MA0060.4 NFYA	ccaatgag	706 - 713		8.04
		MA0060.3 NFYA	ctccaaccaca	3376 - 3386		6.65
		MA0060.4 NFYA	ccaaccac	3378 - 3385		7.4
		MA0554.1 SOC1	gaatgctatttttgg	166 - 180		7.54
		MA0554.2 SOC1	atgctatttttgg	168 - 180		8.55
		MA0005.3 AG	atccctaagtaggcca	1126 - 1141		6.55
		MA0005.1 AG	cctaagtaggc	1129 - 1139		7.61
		MA0555.2 SVP	gacacaaaaggggcaa	2743 - 2758		6.03
	PvSRS4
		MA0060.1 NFYA	ccctaccaatccaaga	3579 - 3594		8.33
		MA2177.1 nfya-1	taccaatcca	3582 - 3591		6.16
		MA0060.4 NFYA	ccaatcca	3584 - 3591		7.2
		MA0005.1 AG	cctttagtgga	247 - 257		6.61
		MA0554.1 SOC1	attttctatttatgt	652 - 666		7.13
		MA0554.2 SOC1	tttctatttatgt	654 - 666		7.28
		MA0005.2 AG	cttcccaaaatgagttgt	718 - 735		8.95
		MA0005.3 AG	ttcccaaaatgagttg	719 - 734		7.99
		MA0005.1 AG	ccaaaatgagt	722 - 732		7.82
		MA0554.1 SOC1	cttaaccatttttgc	1240 - 1254		6.68
		MA0554.2 SOC1	taaccatttttgc	1242 - 1254		6.49
		MA0554.2 SOC1	tatctttttttgt	1345 - 1357		6.44
		MA0005.1 AG	ccatttctggg	1886 - 1896		7.24
		MA0005.2 AG	atacccgtatcaagcaat	3042 - 3059		7.48
		MA0005.3 AG	tacccgtatcaagcaa	3043 - 3058		7.68
		MA0005.1 AG	ccgtatcaagc	3046 - 3056		6.92
		MA0005.2 AG	ctacccaaaacaatcacc	3632 - 3649		6.76
	PvSRS5
		MA2177.1 nfya-1	aaccaatcaa	657 - 666		8.81
		MA0060.3 NFYA	aaccaatcaat	657 - 667		7.13
		MA0060.4 NFYA	ccaatcaa	659 - 666		7.88
		MA2177.1 nfya-1	aaccactgag	867 - 876		6.04
		MA2177.1 nfya-1	aaccattcag	3219 - 3228		7.63
		MA0554.2 SOC1	tttccattctcgt	2699 - 2711		6.55
		MA1199.1 AGL16	tttctagttagggag	3001 - 3015		7.21
		MA0554.1 SOC1	actttccccttctgt	3393 - 3407		6.57
		MA0554.2 SOC1	tttccccttctgt	3395 - 3407		6.11
		MA1199.1 AGL16	tttccccttctgtaa	3395 - 3409		9.32
	PvSRS6
		MA0060.1 NFYA	tgcgaccaataagtac	173 - 188		8.56
		MA0060.3 NFYA	gaccaataagt	176 - 186		6.65
		MA2177.1 nfya-1	gaccaataag	176 - 185		8.16
		MA0060.4 NFYA	ccaataag	178 - 185		6.49
		MA0005.3 AG	attccatataagttaa	375 - 390		6.51
		MA0554.1 SOC1	ctgttctatatttgt	779 - 793		6.45
		MA0554.2 SOC1	gttctatatttgt	781 - 793		6.38
		MA0554.1 SOC1	tctttctattttagt	801 - 815		9.51
		MA0554.2 SOC1	tttctattttagt	803 - 815		8.56
		MA1199.1 AGL16	tttctattttagtaa	803 - 817		7.65
		MA0005.2 AG	ctttccataacaagccaa	3013 - 3030		7.27
		MA0005.3 AG	tttccataacaagcca	3014 - 3029		7.05
	PvSRS7
		MA0060.2 NFYA	tgtgagatgattggtgat	2645 - 2662		6.95
		MA0060.2 NFYA	tagcagctcagtggccca	3220 - 3237		7.09
		MA0060.1 NFYA	cacaaccaataattgc	3574 - 3589		6.8
		MA0005.2 AG	aatgccaaatgcgggagg	1117 - 1134		9.65
		MA0005.3 AG	atgccaaatgcgggag	1118 - 1133		9.25
		MA0005.1 AG	ccaaatgcggg	1121 - 1131		9.14
		MA0005.2 AG	agttccaaaaaagtaaat	1723 - 1740		6.68
		MA0555.1 SVP	agttccaaaaaagtaaatat	1723 - 1742		6.41
		MA0005.3 AG	gttccaaaaaagtaaa	1724 - 1739		6.73
		MA0555.2 SVP	gttccaaaaaagtaaa	1724 - 1739		7.29
		MA0555.1 SVP	gattccacaaaaagcaatgc	3261 - 3280		7.79
		MA0555.2 SVP	attccacaaaaagcaa	3262 - 3277		8.88
		MA1199.1 AGL16	tttcctttttaatca	3739 - 3753		6.88
	PvSRS8
		MA0060.2 NFYA	tgagcggtgattggagac	2900 - 2917		8.93
		MA0555.1 SVP	gagacctaaaatggaagata	2012 - 2031		9.11
		MA0555.2 SVP	agacctaaaatggaag	2013 - 2028		8.92
		MA0005.3 AG	agacctaaaatggaag	2013 - 2028		6.03
		MA0005.1 AG	cctaaaatgga	2016 - 2026		8.1
		MA0005.1 AG	ccaaattttgc	2333 - 2343		6.34
		MA0554.1 SOC1	tttttcctattatat	2629 - 2643		6.11
		MA0005.2 AG	tattccgcaatggggaag	2978 - 2995		7.04
		MA0005.3 AG	attccgcaatggggaa	2979 - 2994		6.85
		MA0005.1 AG	ccgcaatgggg	2982 - 2992		6.13
		MA0554.1 SOC1	tttttctttttttgg	3647 - 3661		12.1
		MA1199.1 AGL16	tttctttttttggtg	3649 - 3663		8.09
		MA0554.2 SOC1	tttctttttttgg	3649 - 3661		11.8
	PvSRS9
		MA0060.2 NFYA	cacctttcgattggtgag	5 - 22		8.54
		MA0060.3 NFYA	ggccactcgaa	1985 - 1995		6.26
		MA0555.2 SVP	tgcccaaacaaagcaa	432 - 447		7.81
		MA0005.1 AG	cccatgttggc	700 - 710		6.19
		MA0554.1 SOC1	tctttgtatttttgg	1659 - 1673		8.43
		MA0554.2 SOC1	tttgtatttttgg	1661 - 1673		7.49
		MA0555.1 SVP	aaaacccaaaccagaacacg	3556 - 3575		6.9
		MA0555.2 SVP	aaacccaaaccagaac	3557 - 3572		8.19
		MA0005.1 AG	cccaaaccaga	3560 - 3570		6.74
		MA0554.2 SOC1	tttcttttttgat	3824 - 3836		6.08
	PvSRS10
		MA0060.1 NFYA	ggtttccaatgaggcc	658 - 673		7.11
		MA0060.3 NFYA	ttccaatgagg	661 - 671		6.47
		MA0060.4 NFYA	ccaatgag	663 - 670		8.7
		MA0060.1 NFYA	cgggaccaattgggtt	3072 - 3087		10.3
		MA0060.3 NFYA	gaccaattggg	3075 - 3085		7.36
		MA2177.1 nfya-1	gaccaattgg	3075 - 3084		7.72
		MA0005.2 AG	tgaccctagttgggcaaa	522 - 539		7.42
		MA0005.3 AG	gaccctagttgggcaa	523 - 538		8.2
		MA0005.1 AG	ccctagttggg	525 - 535		6.78
		MA0005.1 AG	cctagttgggc	526 - 536		8.47
		MA0555.1 SVP	catgacctacatggacagac	711 - 730		6.18
		MA0005.1 AG	ccgatgtggga	1125 - 1135		7.09
		MA0005.2 AG	ctatccaagtccggagtt	3397 - 3414		7.14
		MA0005.3 AG	tatccaagtccggagt	3398 - 3413		6.35
		MA0005.1 AG	ccaagtccgga	3401 - 3411		7.11
		MA0555.1 SVP	agtgccagaagaagaaaaga	3648 - 3667		7.99
		MA0555.2 SVP	gtgccagaagaagaaa	3649 - 3664		8.75
		MA0005.3 AG	tttccatcaaagggaa	3810 - 3825		6
