# Supplementary material for: Expression profiling and transcriptional regulation of the SRS transcription factor gene family of common bean (Phaseolus vulgaris) in symbiosis with Rhizobium etli
Source: PLoS One. 2025 May 2;20(5):e0321784. doi: 10.1371/journal.pone.0321784 (PMC12047762; doi:10.1371/journal.pone.0321784)
Supplement: S5 Table — (https://nbenthamiana.jp/nbrowser/profile). (XLSX) [file pone.0321784.s007.xlsx]

## Sheet: Sheet1
	S5 Table. Expression level of N. benthamiana NF-YB and NF-YC genes in mature leaves. (https://nbenthamiana.jp/nbrowser/profile).
	Nbe.v1.1 gene ID	Gene Name	Expression in Mature Leave	Reported Expression Values Range
	Nbe.v1.1.chr05g04040.1	NF-YB3	50.8924	1.78-50.89
	Nbe.v1.1.chr12g10320.1	NF-YB8	11.8237	6.26-24.44
	Nbe.v1.1.chr19g05800.1	NF-YB13	11.0559	9.73-31.35
	Nbe.v1.1.chr03g30810.1	NF-YC1	67.4798	36.34-120.22
	Nbe.v1.1.chr02g16650.1	NF-YC4	7.75096	4.10-25.34
	Nbe.v1.1.chr06g19040.1	NF-YC9	40.8948	15.52-165.73
